# Supplementary material for: Diagnostic Accuracy of the Recognizing Acute Delirium as Part of Your Routine (RADAR) Scale for Delirium Assessment in Hospitalized Older Adults: A Cross-Sectional Study
Source: Healthcare (Basel). 2024 Jun 28;12(13):1294. doi: 10.3390/healthcare12131294 (PMC11241281; doi:10.3390/healthcare12131294)
Supplement: Supplementary file 1 [file healthcare-12-01294-s001.zip]

Archive with 1 entries (1 files):
- healthcare-3012481-supplementary.pdf
